# Supplementary material for: Machine Learning Consensus Clustering of Hospitalized Patients with Admission Hyponatremia
Source: Diseases. 2021 Aug 1;9(3):54. doi: 10.3390/diseases9030054 (PMC8395840; doi:10.3390/diseases9030054)
Supplement: Supplementary file 1 [file diseases-09-00054-s001.zip]

Archive with 1 entries (1 files):
- diseases-1306884-supplementary.pdf
